# Supplementary material for: Acute Kidney Injury in the Context of COVID-19: An Analysis in Hospitalized Mexican Patients
Source: Infect Dis Rep. 2024 May 16;16(3):458–71. doi: 10.3390/idr16030034 (PMC11130795; doi:10.3390/idr16030034)
Supplement: Supplementary file 1 [file idr-16-00034-s001.zip]

Archive with 1 entries (1 files):
- idr-2850602-supplementary.pdf
